# Supplementary material for: NanoString technology distinguishes anti‐TIF‐1γ+ from anti‐Mi‐2+ dermatomyositis patients
Source: Brain Pathol. 2021 May 27;31(3):e12957. doi: 10.1111/bpa.12957 (PMC8412076; doi:10.1111/bpa.12957)
Supplement: Supplementary file 3 — Table S1‐S3 TABLE S3 NanoString results [file BPA-31-e12957-s001.xlsx]

## Sheet: Normalised to control
Mi2 Tif2	Gene	Log2fc Tif1	Log2fc Mi2		Tif1	Gene	Log2fc Tif1			Mi2	Gene	Log2fc Mi2
207 shared	ISG15	7.07	5.7		20 specific	BAGE	3.42			118 specific	SH2D1B	-2.55
	DDX58	3.62	2.45			MEFV	3.19				VEGFA	-1.78
	IFIT1	4.7	3.56			HLA A	2.77				BCL6	-1.57
	IFIT2	4.76	3.92			HLA G	2.56				RORA	-1.45
	TREM1	4	3.2			HLA-DQA1	1.81				TFRC	-1.39
	RORC	-1.21	-1.85			MST1R	1.34				CREBBP	-1.37
	IL11RA	-1.43	-2.07			IFNB1	1.25				CDH5	-1.13
	MX1	5.35	4.79			MFGE8	1.24				HRAS	-1.09
	ECSIT	-1.35	-1.85			TGFB2	1.06				SMAD3	-1.01
	CD55	-1.38	-1.76			TRAF6	1.02				FADD	1.03
	STAT5B	-1.2	-1.57			TPTE	-1.07				NFKB2	1.04
	MAVS	-1.16	-1.49			PSEN2	-1.09				KLRC1	1.1
	OAS3	4.44	4.12			MAP2K2	-1.1				JAM3	1.12
	IFIH1	3.8	3.5			NFKBIA	-1.12				IFNAR2	1.16
	IFITM1	3.19	2.92			IFNA7	-1.22				ATG7	1.17
	MARCO	2.41	2.23			KIT	-1.41				MAP3K1	1.2
	TLR3	2.19	2.03			TPSAB1	-1.56				TNFRSF10C	1.21
	PLAU	1.6	1.45			MASP1	-1.93				TNFSF4	1.23
	TNFRSF10B	2.19	2.04			IFNA17	-2.22				ANXA1	1.27
	IFI35	3.17	3.03			FCER1A	-3.29				MS4A2	1.27
	SH2B2	-1.64	-1.74								SBNO2	1.27
	STAT1	3.7	3.61								CD200	1.29
	PSMB8	3.07	2.98								IRAK4	1.29
	ISG20	5.13	5.05								CD276	1.33
	GPI	-1.38	-1.45								IL16	1.33
	IL1RAP	1.38	1.32								CCND3	1.34
	BCL2	-1.16	-1.18								CCRL2	1.34
	ENG	1.11	1.09								FYN	1.34
	RPS6	-1.31	-1.33								LRP1	1.37
	LAMP3	6.68	6.66								TNFRSF18	1.38
	TFEB	-1.62	-1.62								IL4R	1.42
	NT5E	2.29	2.3								ELK1	1.43
	CEBPB	-1.34	-1.32								SELPLG	1.45
	BST2	2.06	2.09								CD44	1.48
	CXCL11	6.77	6.8								MIF	1.48
	BCL2L1	1.16	1.2								F13A1	1.53
	CD38	-1.86	-1.82								NLRP3	1.55
	IL18R1	1.95	2								HLA-DMB	1.56
	TNFSF10	3.07	3.12								CFI	1.57
	CSF3R	2.88	2.94								CLEC4A	1.58
	STAT2	2.06	2.12								CD74	1.59
	TAP1	2.51	2.57								ALCAM	1.6
	IRF7	2.93	3								COLEC12	1.65
	REL	1.75	1.82								CASP3	1.66
	S100A8	2.66	2.74								MRC1	1.67
	MICB	2.28	2.38								CD8B	1.69
	PSMB9	3.06	3.16								CD79B	1.71
	TAP2	2.01	2.11								BATF	1.72
	TNFAIP3	1.64	1.74								HLA-DPB1	1.72
	FN1	1.31	1.42								TCF7	1.72
	CD3EAP	-1.22	-1.1								CD14	1.73
	GAGE1	6.06	6.19								IRF5	1.74
	IFITM2	1.02	1.17								CD96	1.79
	IL15RA	1.03	1.2								HLA-DRA	1.79
	KIR_Inhibiting_Subgroup_2	1.94	2.14								ITGAM	1.81
	CYLD	1.18	1.39								TNFRSF11A	1.81
	NOD2	4.17	4.38								TNFSF8	1.82
	PDCD1LG2	1.76	1.98								TNFSF13	1.83
	FAS	1.83	2.09								PDCD1	1.91
	CFP	1.51	1.77								DUSP4	1.92
	ICOSLG	1.15	1.41								HLA-DMA	1.92
	CD33	4.02	4.3								CD247	1.95
	RUNX1	3.38	3.66								ZAP70	1.97
	TRAF3	1.75	2.05								CD4	1.99
	THBD	-1.35	-1.05								CDK1	2.01
	CD47	1.02	1.33								AMICA1	2.05
	NLRC5	2.52	2.83								LTK	2.08
	CDKN1A	3.37	3.69								TNFSF14	2.08
	CCL11	2.88	3.2								IL12RB1	2.18
	GNLY	2.26	2.59								CR1	2.19
	MYD88	2.41	2.75								EGR2	2.22
	IL1R1	1.04	1.39								KLRB1	2.23
	SERPING1	1.12	1.47								ITGAX	2.28
	IL17RA	1.2	1.56								SLAMF6	2.29
	IFI16	2.64	3.05								CR2	2.32
	COL3A1	2.15	2.56								KLRK1	2.39
	TAPBP	1.36	1.78								CXCR3	2.45
	CXCL16	3.16	3.59								CD5	2.47
	RIPK2	1.11	1.54								CARD11	2.51
	TNFRSF1B	1.66	2.09								CCL4	2.56
	IFI27	3.51	3.94								THY1	2.57
	TNFRSF12A	2.79	3.22								BIRC5	2.58
	CSF1	1.61	2.07								LRRN3	2.59
	CXCL1	2.4	2.86								LTB	2.68
	IRF1	1.94	2.4								MUC1	2.7
	STAT6	1.25	1.72								TIGIT	2.75
	TLR9	-2	-1.53								HLA-G	2.77
	SOCS1	1.15	1.62								CD37	2.78
	CFB	3.43	3.91								IL2RB	2.82
	IL18	1.88	2.36								CTSW	2.93
	C1S	1.45	1.96								CD7	3.03
	HAVCR2	1.77	2.31								CCL3	3.1
	LILRB2	2.14	2.69								CD2	3.1
	ICAM1	1.32	1.87								CD3D	3.11
	BAX	1.11	1.67								CXCR6	3.19
	CASP1	2.18	2.74								CD24	3.23
	C1R	1.57	2.15								IRF4	3.25
	TNFSF13B	2.67	3.26								GZMK	3.3
	CASP10	1.1	1.7								IL10	3.3
	LILRB3	5.22	5.82								HLA-A	3.36
	SLC11A1	2.47	3.08								CD6	3.4
	CASP8	1.77	2.4								LY9	3.48
	PLAUR	2.74	3.37								CTLA4	3.5
	TNFRSF4	1.55	2.18								TTK	3.54
	STAT4	3.02	3.66								IL21R	3.88
	PYCARD	1.32	1.98								CCL20	4.04
	THBS1	2.78	3.44								CD22	4.55
	INPP5D	1.55	2.22								IL11	4.69
	TNF	1.98	2.66								DMBT1	5.02
	TLR2	1.71	2.42								TREM2	5.07
	HLA-B	1.7	2.42								CLEC4C	5.21
	CCL2	2.21	2.93								SPN	5.57
	PSMB10	1.41	2.15								CD28	5.68
	CXCL10	6.54	7.29								EBI3	5.71
	CMKLR1	1.87	2.63								CD3G	5.81
	NCF4	1.29	2.06								ICOS	6.25
	MERTK	1.25	2.03								SAA1	6.44
	CSF2RB	2.28	3.06								MS4A1	7.94
	CCR1	2.89	3.69
	PRKCD	1.11	1.91
	PIK3CD	1.03	1.83
	CD209	2.14	2.97
	FCGR2A	2.17	3.01
	TLR4	1.49	2.34
	IKBKE	2.57	3.42
	TGFB1	2.29	3.14
	IL10RA	1.69	2.55
	LILRA5	2.46	3.32
	IL1RN	3.38	4.24
	HLA-C	1.99	2.87
	C1QB	3.28	4.16
	TLR10	1.75	2.65
	CCL3L1	2.54	3.47
	LYN	1.96	2.9
	C3AR1	2.18	3.14
	SELL	2.62	3.58
	CD83	1.78	2.74
	CTSS	1.46	2.44
	JAK3	3.21	4.19
	HCK	2.67	3.66
	LY96	2.52	3.52
	VCAM1	2.8	3.8
	CLEC7A	3.27	4.28
	POU2F2	1.51	2.53
	TLR1	1.34	2.36
	ITGA4	2.77	3.79
	SIGLEC1	3.23	4.25
	CD53	1.94	2.97
	C2	3.96	5
	MSR1	2.59	3.64
	LAIR2	2.64	3.71
	CCL19	4.6	5.67
	CD163	2.49	3.57
	PRF1	1.4	2.48
	TLR7	1.71	2.8
	TNFRSF13C	2.62	3.72
	PIK3CG	1.95	3.06
	LY86	3.09	4.2
	CD86	2.43	3.55
	ITGB2	2.38	3.5
	CCL8	3.54	4.68
	SYK	1.77	2.92
	LCP1	2.09	3.24
	KLRC2	2.29	3.45
	CD68	2.06	3.23
	RUNX3	1.44	2.61
	FCER1G	1.86	3.05
	FCGR3A	2.39	3.58
	HLA-DRB3	1.12	2.31
	LAG3	4.19	5.39
	GZMB	2.63	3.83
	IL7R	2.13	3.33
	C1QA	1.83	3.07
	CD180	4.23	5.48
	CCL13	2.56	3.82
	CSF1R	1.65	2.91
	CYBB	2.47	3.74
	LILRB1	3.15	4.43
	CD80	2.47	3.78
	C4B	4.72	6.03
	CD48	2.45	3.81
	IRF8	2.38	3.74
	LCK	1.15	2.55
	BTK	1.6	3.01
	BLNK	2.31	3.72
	IL2RG	2.32	3.76
	NCAM1	2.37	3.81
	CD27	1.92	3.39
	CD84	1.81	3.29
	ITGAL	1.11	2.61
	SH2D1A	5.27	6.79
	BTLA	3.38	4.93
	IL2RA	2.5	4.06
	PTPRC	1.58	3.16
	ITK	1.57	3.16
	APOE	2.87	4.51
	CCR5	2.33	4.02
	CD8A	4.02	5.73
	CXCR4	2.1	3.85
	GZMA	1.86	3.62
	CCL5	1.88	3.64
	SLAMF7	2.42	4.27
	CXCL9	3.18	5.2
	CD79A	2.43	4.48
	SPP1	7.93	10.3
	CXCL13	4.78	7.5
	CCL18	1.69	5

## Sheet: Tif1 vs baseline Mi2 upregulate
	Log2 fold change	P-value	Gene.sets
VEGFA-mRNA	1.32	0.000508
IFNB1-mRNA	1.47	0.00387	Cytokines, NK Cell Functions, T-Cell Functions
DDX58-mRNA	1.16	0.0324	Cytokines, Leukocyte Functions
ARG2-mRNA	1.78	0.036
IL12RB2-mRNA	1.16	0.0408

## Sheet: Tif1 vs baseline Mi2 downregula
	Log2 fold change	P-value	Gene.sets
CD74-mRNA	-1.27	2.27e-05
CD84-mRNA	-1.48	8.8e-05	B-Cell Functions, Cytokines, Interleukins, T-Cell Functions
CCL5-mRNA	-1.75	8.82e-05	Chemokines
ITGB2-mRNA	-1.12	8.93e-05	Regulation
ITGAL-mRNA	-1.49	0.000142	Regulation, T-Cell Functions
F13A1-mRNA	-1.28	0.000148	Chemokines
CD180-mRNA	-1.36	0.000159	Chemokines
CCL18-mRNA	-3.31	0.000164	B-Cell Functions, T-Cell Functions
IL2RB-mRNA	-1.66	0.000174	Chemokines
CD96-mRNA	-1.56	0.000212	Cell Functions
CXCR3-mRNA	-1.96	0.000257
TLR1-mRNA	-1.02	0.000306
PTPRC-mRNA	-1.57	0.00033	Chemokines, Regulation, T-Cell Functions
IL2RA-mRNA	-1.48	0.000377	Chemokines, NK Cell Functions, T-Cell Functions
BTK-mRNA	-1.37	0.000393	Cell Functions
CD4-mRNA	-1.2	0.0004	NK Cell Functions, Regulation
IL11-mRNA	-3.64	0.000444	Cell Functions, TNF Superfamily
HLA-DRB3-mRNA	-1.18	0.000483
CTSW-mRNA	-1.72	0.000495	Cell Functions, Cytotoxicity
MRC1-mRNA	-1.04	0.000547	Antigen Processing, Pathogen Defense, T-Cell Functions
PDCD1-mRNA	-3.04	0.000554	Cell Functions, Cytotoxicity
CYBB-mRNA	-1.26	0.000637	B-Cell Functions
CTLA4-mRNA	-2.48	0.000654	Regulation
HLA-DMA-mRNA	-1.25	0.000677	Cell Cycle, Cell Functions, Chemokines, Regulation
CD7-mRNA	-1.74	0.00079	Chemokines, Cytokines
LCP1-mRNA	-1.16	0.000825	NK Cell Functions, Regulation, T-Cell Functions
SYK-mRNA	-1.14	0.00116	Transporter Functions
CSF1R-mRNA	-1.24	0.00124	NK Cell Functions, Regulation
BLNK-mRNA	-1.37	0.0014	Cell Functions
C1QA-mRNA	-1.24	0.00162	Cytokines
TPSAB1-mRNA	-1.46	0.00164	Cytokines, T-Cell Functions
ITK-mRNA	-1.58	0.00176	Transporter Functions
GZMA-mRNA	-1.77	0.002
TLR8-mRNA	-1.02	0.0022	TNF Superfamily
IRF8-mRNA	-1.37	0.00227
GZMK-mRNA	-1.88	0.00229	B-Cell Functions, T-Cell Functions
CCR5-mRNA	-1.66	0.00238	Regulation
CD68-mRNA	-1.17	0.00243	Antigen Processing
CXCL9-mRNA	-2.02	0.00245
LCK-mRNA	-1.38	0.00246	Chemokines, NK Cell Functions
CD48-mRNA	-1.36	0.00264
ITGAX-mRNA	-1.26	0.0027	Adhesion, Regulation
MS4A2-mRNA	-1.31	0.00279	T-Cell Functions
RUNX3-mRNA	-1.18	0.0028
CR2-mRNA	-1.77	0.00304	Regulation
KLRK1-mRNA	-1.7	0.00323	Regulation
APOE-mRNA	-1.62	0.0037	Regulation
CD3G-mRNA	-3.02	0.00383	B-Cell Functions, T-Cell Functions
LILRB1-mRNA	-1.27	0.00413	Cell Functions
LY86-mRNA	-1.13	0.00454	Antigen Processing
FCER1G-mRNA	-1.18	0.00458
CXCR6-mRNA	-2.67	0.0047	Chemokines
C2-mRNA	-1.05	0.00473
CR1-mRNA	-1.3	0.00563
CXCL13-mRNA	-2.56	0.00571	Regulation
HLA-DPB1-mRNA	-1.44	0.00581	TNF Superfamily
PRF1-mRNA	-1.07	0.00607	Regulation, T-Cell Functions
IL12RB1-mRNA	-1.06	0.00612
C3-mRNA	-1.48	0.00636
CD163-mRNA	-1.08	0.00649	Chemokines, Regulation
IL21R-mRNA	-1.94	0.0069	B-Cell Functions, Regulation, T-Cell Functions
HLA-DMB-mRNA	-1.09	0.00704
FCGR3A-mRNA	-1.21	0.00753
TLR7-mRNA	-1.08	0.00783	Chemokines, Regulation
IL16-mRNA	-1.1	0.00798	B-Cell Functions, Regulation, T-Cell Functions
MSR1-mRNA	-1.05	0.00834	Chemokines
SLAMF7-mRNA	-1.89	0.00844
CD37-mRNA	-1.44	0.00899	Complement
POU2F2-mRNA	-1.04	0.00953	B-Cell Functions, Macrophage Functions, Regulation, T-Cell Functions
TNFRSF18-mRNA	-1.39	0.00975	Cell Functions
CD3D-mRNA	-1.76	0.00984
ZAP70-mRNA	-1.1	0.00995	NK Cell Functions, Regulation, T-Cell Functions
CARD11-mRNA	-1.48	0.0101
SLAMF6-mRNA	-1.43	0.012	Adhesion
CD247-mRNA	-1.4	0.0122	Antigen Processing, Regulation
PIK3CG-mRNA	-1.1	0.0122
CXCR4-mRNA	-1.76	0.0129	Complement
TBX21-mRNA	-1.08	0.013	Regulation, T-Cell Functions
CD53-mRNA	-1.03	0.013	Cell Functions, Cytotoxicity
HLA-DRA-mRNA	-1.56	0.0134	Regulation
CD80-mRNA	-1.29	0.0141	Regulation, TNF Superfamily
CD86-mRNA	-1.13	0.0143
IL2RG-mRNA	-1.44	0.0148	Cytokines
SIGLEC1-mRNA	-1.01	0.0155	Antigen Processing
TIGIT-mRNA	-1.49	0.0161	Regulation
CD79B-mRNA	-1.15	0.018	Regulation
CD8A-mRNA	-1.81	0.0181	Regulation
CD5-mRNA	-1.33	0.0186	Cytokines, Regulation, T-Cell Functions, TNF Superfamily
AMICA1-mRNA	-1.06	0.0188	Cell Functions
CD27-mRNA	-1.47	0.0196	Leukocyte Functions, Macrophage Functions, T-Cell Functions
TCF7-mRNA	-1.18	0.0197	B-Cell Functions
TNFRSF11A-mRNA	-1.61	0.02	Macrophage Functions
LRRN3-mRNA	-1.55	0.0218
LY9-mRNA	-2.12	0.0223	B-Cell Functions, Macrophage Functions, Regulation, T-Cell Functions
KLRB1-mRNA	-1.54	0.0228	Chemokines
LAG3-mRNA	-1.23	0.0229	Adhesion, Regulation
ITGA4-mRNA	-1.03	0.0231	Interleukins
CD40LG-mRNA	-1	0.0246
IFNG-mRNA	-1.02	0.025
BTLA-mRNA	-1.67	0.0252	Antigen Processing
TNFSF14-mRNA	-1.18	0.0268	Transporter Functions
IL32-mRNA	-1.02	0.0281	Microglial Functions, TLR
ICOS-mRNA	-2.29	0.0284	Regulation, T-Cell Functions
GZMH-mRNA	-1.23	0.0296	Cytotoxicity, Pathogen Defense
CCL14-mRNA	-1.13	0.0309	NK Cell Functions, T-Cell Functions
SH2D1A-mRNA	-1.62	0.0311	Regulation
C4B-mRNA	-1.3	0.0313	Complement
CCL20-mRNA	-2.46	0.0329	Cell Functions
CD79A-mRNA	-2.04	0.0357	Cell Functions
CCL3-mRNA	-1.34	0.0357
NCAM1-mRNA	-1.43	0.0363
KLRG1-mRNA	-1.93	0.0405
IRF4-mRNA	-1.37	0.0406	Adhesion, Regulation
CLEC4C-mRNA	-3.72	0.0407	Microglial Functions, TLR
VCAM1-mRNA	-1	0.0451	TLR
LAIR2-mRNA	-1.05	0.0455	Cytokines, Interleukins, Leukocyte Functions, Macrophage Functions, NK Cell Functions, T-Cell Functions
TNFRSF17-mRNA	-1.9	0.0466	Chemokines, Interleukins
CARD9-mRNA	-1.54	0.0468	Transporter Functions
IL7R-mRNA	-1.2	0.0496	Regulation
TNFRSF13C-mRNA	-1.21	0.05	Adhesion, Regulation
